# Supplementary material for: Rapid Tryptophan Assay as a Screening Procedure for Quality Protein Maize
Source: Molecules. 2024 Sep 12;29(18):4341. doi: 10.3390/molecules29184341 (PMC11434058; doi:10.3390/molecules29184341)
Supplement: Supplementary file 1 [file molecules-29-04341-s001.zip]

Archive with 1 entries (1 files):
- molecules-3116052-supplementary.pdf
